# Supplementary material for: Ultrastructural analysis of breast cancer patient-derived organoids
Source: Cancer Cell Int. 2021 Aug 10;21:423. doi: 10.1186/s12935-021-02135-z (PMC8353820; doi:10.1186/s12935-021-02135-z)
Supplement: Supplementary file 1 — Additional file 1: Dataset PDO. [file 12935_2021_2135_MOESM1_ESM.xlsx]

## Sheet: PDO analizzati TEM
Sample name	Tumor/Healthy	ER	PR	Ki67	C-erbB2	FISH	Molecular subtype	Histological subtype	Stadio TNM	Grade	Round mitochondria with peripheral ridges	Intracellular lumens	Intercellular lumens	"Virus like" microvesicles	Desmosomes	Intercellular debris	Polylobed nuclei	Lysosomes	Secretory granules
BM59MT	Tumour	90	60	15	0		Luminal B	IDC	pT1c	G2	0	0	1	1	1	1	1	1	0
DAM34MT	Tumour	90	70	15	1		Luminal B	IDC	pT2	G2	1	1	1	1	1	0	0	1	1
EMD59MT	Tumour	90	2	20	2	Non amplificato	Luminal B	IDC	pT1c	G2	0	1	1	1	1	1	1	1	1
DN50MT	Tumour	90	80	12	2	Non amplificato	Luminal A	IDC	pT1c pN0(sn) pM	G2	1	0	1	0	1	0	0	0	1
SS79MT	Tumour	0	0	60	1		TNBC	IDC	pT3 pN0(0/5)(sn) pM	G3	0	0	1	0	1	1	0	0	0
ML35MT	Tumour	70	0	25	3		HER2+	IDC	pT1c pN0(0/2)(sn) pM	G3	0	0	1	1	0	1	1	1	1
TL40MT	Tumour	90	80	12	1		Luminal A	IDC	pT1c pN0(sn) pM	G2	0	1	1	1	0	1	0	1	0
PC34MT	Tumour	90	0	8	1		Luminal A	IDC	pT1c pN1a(2/12) pM	G2	0	0	1	1	0	1	1	1	1
NS79MT	Tumour	2	2	70	0		TNBC	IDC	pT1c pN0(sn) pM	G3	0	1	1	0	0	0	1	0	1
DV54MTB	Tumour	0	0	12	0		TNBC	IDC			0	0	0	0	0	0	0	0	1
ZMRD70MT	Tumour	95	95	10	2	Non amplificato	Luminal A	IDC	pT1c	G2	0	1	1	0	0	1	1	1	1
BL45MT	Tumour	90	30	25	1		Luminal B	IDC	pT2	G2	1	0	1	1	0	0	1	1	1
PP58MT	Tumour	90	90	10	1		Luminal A	IDC	pT1c pN1a pM	G2	0	1	1	0	1	0	0	0	0
IFC68MT	Tumour	80	2	12	2	Non amplificato	Luminal A	IDC	pT2 pN1a pM	G2	0	0	1	0	0	0	1	0	1
CE33MT	Tumour	90	80	12	0		Luminal A	IDC	pT1c N1a(2/16)	G2	0	1	1	1	1	0	1	0	1
MR71MT	Tumour	90	80	12	2	Non amplificato	Luminal A	IDC	pT1c pN0(sn) pM	G2	0	0	1	0	0	1	0	0	1
FMR54MT	Tumour	95	95	5	1		Luminal A	IDC	pT2(m) pN2a(8/38) pM	G2	0	0	1	1	0	0	0	0	1
RLD62MT	Tumour	95	90	8	0		Luminal A	IDC	pT1c pN1a(1/18) pM	G2	0	0	1	1	1	0	0	0	0
BL34(B)MT	Tumour	95	95	8	1		Luminal A	IDC	pT1c N0	G2	0	1	1	1	1	1	0	0	1
MS76MT	Tumour	80	80	15	1		Luminal A	IDC	pT2 pN1mi pM	G2	0	0	1	0	0	0	0	1	1
SB72MT	Tumour	90	80	5	2	Non amplificato	Luminal A	IDC	pT1c(m) pN0 pM	G2	0	0	1	0	1	0	0	0	0
BA41MT	Tumour	95	80	8	2	Non amplificato	Luminal A	IDC	pT2	G2	1	0	1	0	0	1	0	0	1
MR79MT	Tumour	90	40	10	1		Luminal A	IDC	pT2 pN0(0/2)(sn) pM	G2	0	1	1	0	0	0	0	0	0
SML34MT	Tumour	95	95	10	0		Luminal A	IDC	pT1c pN0(sn) pM	G2	1	1	1	0	0	1	1	0	1
CT25MT	Tumour	80	0	15	0		Luminal B	IDC	pT4b pN1a pM	G2	1	1	1	0	0	0	1	0	1
TDM46MT	Tumour	90	80	15	1		Luminal B	IDC	pT1c pN1mi pM	G2	0	1	1	1	1	0	0	0	1
CE70MT	Tumour	90	90	10	0		Luminal A	IDC	pT2 pN2a(4/37) pM	G2	1	1	1	0	0	0	1	0	1
MAM56MT	Tumour	90	30	5	2	Non amplificato	Luminal A	IDC	pTy1c pNx pM	G2	0	0	1	0	0	1	0	0	1
PM30MT	Tumour	90	50	15	1		Luminal B	IDC	pT2(m) pN0 pM	G3	1	0	1	0	0	0	0	0	1
BS73MT	Tumour	90	1	25	2	Non amplificato	Luminal B	IDC	pT2 pN1a pM	G3	0	0	1	0	0	1	0	0	1
CAM50MT	Tumour	90	5	15	1		Luminal B	IDC	pT1c pN1a(1/13) pM	G2	1	0	1	1	1	0	1	1	1
BI79MT	Tumour	80	50	25	1		Luminal B	IDC	pT2 pN1a pM	G3	0	0	1	0	0	1	0	1	1
PI69MT	Tumour	90	90	25	3		HER2+	IDC	pT2 pN0(sn) pM	G3	0	0	1	0	0	0	1	1	0
ZEA40MT	Tumour	0	0	25	0		TNBC	IDC	pT2 pN0(sn) pM	G3	1	1	1	0	1	1	1	1	1
TS63MT	Tumour	90	20	10	2	Amplificato	HER2+	IDC	pT1c(m) pN0(0/2)(sn) pM	G2	0	1	1	0	0	1	0	0	0
SP57MT	Tumour	90	90	12	2	Non amplificato	Luminal A	IDC	pT3 pN0(sn) pM	G3	0	1	1	0	0	0	0	1	1
RM41MT	Tumour	60	1	12	0		Luminal A	IDC	pT2 pN0(sn) pM	G2	0	0	1	0	1	0	0	0	1
RG53MT	Tumour	90	0	5	1		Luminal A	IDC	pT1c pN0(sn) pM	G1	0	1	1	0	0	0	0	1	1
TA49MT	Tumour	90	90	5	2	Non amplificato	Luminal A	IDC	pT1c pN0(sn) pM	G2	0	1	1	0	1	0	0	0	1
ZD60MT	Tumour	0	0	20	2	Non amplificato	TNBC	IDC	pT1c(m) pN0(o/2)(sn) pM	G3	0	0	1	0	0	0	0	0	0
BG82MT	Tumour	90	20	40	2	Non amplificato	Luminal B	IDC	pT1c pN0(sn) pM	G3	0	1	1	0	0	1	1	0	0
GMP50MT A	Tumour	70	10	15	1		Luminal B	IDC	pT1c pN0(sn) pM	G2	1	0	1	0	1	0	0	1	1
PC41MT	Tumour	90	0	10	2	Non amplificato	Luminal A	IDC	pT2 pN0(sn) pM	G2	0	1	0	0	0	0	0	0	0
MP36MT	Tumour	90	90	5	0		Luminal A	IDC	pT2 pN0(sn) pM	G2	0	0	1	1	0	0	0	0	0
SMA77MTB	Tumour	2	30	25	3		HER2+	IDC			0	1	1	0	0	1	0	0	1
LS33MT	Tumour	90	30	20	2	Non amplificato	Luminal B	IDC	pT2 pN3a(20/22) pM	G3	0	1	1	0	0	1	0	0	0
CR60MT	Tumour	90	80	10	2	Non amplificato	Luminal A	IDC	pT1c pN0(sn) pM	G2	0	0	1	0	1	0	0	0	1
LAM63MT	Tumour	90	50	20	3		HER2+	IDC	pT2 pN0(0/9) pM	G3	0	1	1	1	0	1	0	0	1
DMVM64MT	Tumour	15	0	25	3		HER2+	IDC	pTy1c pN0(sn) pM	G3	0	1	1	0	1	1	0	1	1
SR71MT	Tumour	90	90	30	2	Non amplificato	Luminal B	IDC	pT2 pN0(sn) pM	G3	0	1	1	0	0	0	0	0	1
RG54MT	Tumour	90	80	25	2	Non amplificato	Luminal B	IDC	pT1c pN0(sn) pM	G2	0	0	1	0	0	1	0	0	0
CN69MS	Peritumour										1	0	1	0	0	1	1	1	1
MR79MS	Peritumour										1	0	1	1	0	1	1	1	1
CM60MS	Peritumour										1	0	1	0	1	0	1	1	0
CG48MS	Peritumour										1	0	1	0	1	0	0	0	1
CE33MS	Peritumour										1	0	1	0	1	0	1	0	1
TG36MS	Peritumour										1	1	1	1	0	1	0	0	1
CE70MS	Peritumour										1	1	1	0	0	1	1	0	0
BB44MS	Peritumour										1	0	1	0	0	0	0	0	1
SG67MS	Peritumour										1	1	1	1	0	0	0	1	1
MS76MS	Peritumour										0	0	1	0	0	0	0	1	0
MD53MS	Peritumour										1	1	1	0	0	1	0	1	1
RGE46MS	Peritumour										1	0	1	0	1	0	0	0	1
TB74MT	Tumour	80	90	12	1		Luminal A	DCIS	pT1b pN0(sn) pM	G2	0	1	1	1	1	0	0	0	0
TC73MT	Tumour	90	90	12	1		Luminal A	DCIS	pT1mic pN0(sn) pM	G2	0	0	1	0	0	0	0	0	1
SG67MT	Tumour	80	60	10	2	Non amplificato	Luminal A	ILC	pT2 pN1a(2/14) pM	G2	1	1	1	0	0	1	0	0	0
ZA53MT	Tumour	90	90	10	0		Luminal A	ILC	pT1c	G2	0	0	1	0	0	0	0	0	1
RR41MT	Tumour	90	5	8	0		Luminal A	ILC	pT3(m) pNa(30/30) pM	G2	1	0	1	0	0	0	0	0	1
MG39MT	Tumour	90	80	12	1		Luminal A	ILC	pT2 pN0(sn) pM	G3	0	1	1	0	1	1	0	0	1
CIC50MT	Tumour	90	2	20	1		Luminal B	ILC	pTy4b pN2a pM	G3	0	1	1	0	0	0	0	0	1
CIC50MTB	Tumour	90	4	60	2	Non amplificato	Luminal B	ILC			0	1	1	0	0	0	0	0	1
MI47MT A	Tumour	80	5	12	2	Non amplificato	Luminal A	ILC	pT2 pN2a pM	G2	0	1	1	0	1	1	1	0	0
CL64MT	Tumour	90	80	20	2	Amplificato	HER2+	IDC	pT2(m) pN0(sn) pM	G3	0	1	1	0	0	1	0	0	1
BR36MT	Tumour	90	30	20	2	Amplificato	HER2+	IDC	pT4b pN1a pM	G3	0	1	1	0	0	0	1	1	1
PMG57MT	Tumour	90	80	15	0		Luminal B	ILC	pT1c pN0(sn) pM	G3	0	1	1	0	0	1	0	0	1
LG95MT	Tumour	90	5	30	1		Luminal B	IDC	pT2 pN1a pM	G3	0	0	1	0	0	0	0	0	1
SS79MT-M1	Tumour	0	0	60	1		TNBC	IDC	pT3 pN0(0/5)(sn) pM	G3	0	0	1	0	0	1	1	0	0
CMA64MTB	Tumour	0	0	70	0		TNBC	IDC			0	0	1	1	0	1	0	1	1
BC59MT	Tumour	90	90	30	2	Non amplificato	Luminal B	IDC	pT2 pN0(sn) pM	G3	0	1	1	0	0	0	1	1	1
IAF61MT	Tumour	90	70	25	1		Luminal B	IDC	pT2 pN1a(1/20) pM	G3	0	1	1	1	0	0	1	1	1
GC56MTB	Tumour	90	70	12	2	Amplificato	HER2+	IDC			0	1	1	0	0	1	0	1	1
